# Supplementary material for: Stage-Specific Effect of Inositol Hexaphosphate on Cancer Stem Cell Pool during Growth and Progression of Prostate Tumorigenesis in TRAMP Model
Source: Cancers (Basel). 2022 Aug 30;14(17):4204. doi: 10.3390/cancers14174204 (PMC9455012; doi:10.3390/cancers14174204)
Supplement: Supplementary file 1 [file cancers-14-04204-s001.zip]

Archive with 1 entries (1 files):
- cancers-1822592-supplementary.pdf
